# Supplementary material for: Disulfidptosis: A Novel Prognostic Criterion and Potential Treatment Strategy for Diffuse Large B-Cell Lymphoma (DLBCL)
Source: Int J Mol Sci. 2024 Jun 28;25(13):7156. doi: 10.3390/ijms25137156 (PMC11241771; doi:10.3390/ijms25137156)
Supplement: Supplementary file 1 [file ijms-25-07156-s001.zip]

Archive with 1 entries (1 files):
- ijms-3026433 Supplementary figures.pdf
